# Supplementary material for: The Prognostic Value of a Four-Dimensional CT Angiography-Based Collateral Grading Scale for Reperfusion Therapy in Acute Ischemic Stroke Patients
Source: PLoS One. 2016 Aug 9;11(8):e0160502. doi: 10.1371/journal.pone.0160502 (PMC4978390; doi:10.1371/journal.pone.0160502)
Supplement: S1 File — (XLS) [file pone.0160502.s001.xls]

## Sheet: final analysis
Number	Recanalization0no1yes	AOLscore	rLMCP	rLMCM	rapid0rLMCP＜12；1rLMCP≥12）	complete0rLMCM＜17；1rLMCM≥17	CGSscore	AdditionalICAocclusion0no1yes	Thrombectomy0no1yes	Age	Female0no1yes	OIT	ONT	onsettopuncture	onsettoreperfusion	SBP	DBP	baselineserumglucose	Hypertension0no1yes	Diabetes0no1yes	AF0no1yes	Smoking0no1yes	HistoryofstrokeorTIA0no1yes	Hyperlipidemia0no1yes	Historyoftakingantiplateletmedicine0no1yes	baselineinfarctvolume	baselinehypoperfusionvolume	@24hoursimagingmode	baselinemismatchratio	finalinfarctvolume	baselineNIHSS	@24hoursNIHSS	@3monthsmRS	Goodoutcome0no1yes	Death0no1yes	HT0no1yes	sHT0no1yes
94	1	3	14	17	1	1	2	0	0	76	1	313	347	#NULL!	#NULL!	151	90	6.8	0	0	1	0	0	0	0	49.2	116.8	0	2.37398	27.3	23	10	1	1	0	1	0
106	0	0	15	16	1	0	1	0	0	74	0	345	386	#NULL!	#NULL!	134	73	6.6	1	0	1	0	0	1	0	18.7	101.1	1	5.40642	31	14	12	4	0	0	0	0
109	0	0	14	14	1	0	1	0	0	57	1	152	208	#NULL!	#NULL!	130	76	7.2	1	0	1	0	0	0	0	4.1	25.6	0	6.2439	1.8	13	10	3	0	0	0	0
123	#NULL!	#NULL!	14	18	1	1	2	0	0	61	1	51	155	#NULL!	#NULL!	141	83	7.1	0	0	1	0	0	0	0	71	146.8	0	2.06761	62.88	8	7	1	1	0	0	0
126	1	3	18	19	1	1	2	0	0	60	0	156	128	#NULL!	#NULL!	125	81	9	0	0	1	0	1	0	1	25.2	71.2	0	2.8254	6.21	11	4	1	1	0	1	0
197	1	2	11	15	0	0	0	1	0	78	1	243	268	#NULL!	#NULL!	144	100	6.3	1	0	1	0	1	0	0	181.9	277.2	0	1.52391	20.5	32	26	5	0	0	1	0
200	#NULL!	#NULL!	15	17	1	1	2	0	0	66	0	145	168	#NULL!	#NULL!	173	96	4.6	1	0	0	1	1	0	1	2	3	1	1.5	2	4	0	1	1	0	0	0
211	0	1	15	18	1	1	2	0	0	81	0	92	139	#NULL!	#NULL!	141	103	5.9	1	1	0	0	0	1	1	30.7	100.6	0	3.27687	18.8	18	9	4	0	0	1	0
217	0	0	6	9	0	0	0	0	0	75	0	124	160	#NULL!	#NULL!	180	87	8	1	0	0	0	0	0	0	140.8	254.2	1	1.8054	235.7	10	11	4	0	0	0	0
225	0	0	11	14	0	0	0	1	0	59	0	258	274	#NULL!	#NULL!	160	85	6.6	1	0	1	1	0	1	0	217.2	293.8	0	1.35267	334.9	27	27	6	0	1	1	0
227	0	0	9	15	0	0	0	1	0	59	0	249	272	#NULL!	#NULL!	183	101	10.5	0	1	0	0	0	1	0	37.9	165.5	0	4.36675	15	18	19	4	0	0	1	0
228	1	3	14	16	1	0	1	0	0	82	0	266	328	#NULL!	#NULL!	179	91	5.1	1	0	1	0	0	0	0	74.7	112.9	0	1.51138	62.87	12	12	6	0	1	1	1
229	1	2	14	17	1	1	2	0	0	77	0	86	119	#NULL!	#NULL!	131	80	5.6	1	0	1	0	0	0	0	85.9	144.4	0	1.68102	46.7	6	0	1	1	0	1	0
236	0	0	2	5	0	0	0	1	0	91	1	172	228	#NULL!	#NULL!	153	84	9.5	1	0	1	0	0	0	0	200.9	231.6	1	1.15281	337	17	36	6	0	1	0	0
241	1	3	10	16	0	0	0	0	0	85	1	88	124	#NULL!	#NULL!	142	94	7.6	1	0	1	0	0	1	0	97.3	192.9	1	1.98253	28.5	13	13	4	0	0	0	0
242	1	3	13	16	1	0	1	0	0	75	0	335	380	#NULL!	#NULL!	133	76	6.6	1	0	0	0	1	1	0	3.4	17.4	0	5.11765	16.2	8	8	4	0	0	0	0
244	1	2	11	14	0	0	0	1	0	65	0	238	285	#NULL!	#NULL!	117	79	11.3	0	1	0	0	0	0	0	92.8	243.8	1	2.62716	15.5	21	16	4	0	0	1	0
252	1	3	17	17	1	1	2	0	0	78	0	256	285	#NULL!	#NULL!	144	73	6.4	1	0	0	1	0	0	0	63.1	137.4	0	2.1775	2	6	4	1	1	0	1	0
268	#NULL!	#NULL!	13	18	1	1	2	0	0	83	0	223	243	#NULL!	#NULL!	154	73	7.6	1	1	1	0	0	1	1	34.5	58.9	1	1.70725	48	14	16	4	0	0	0	0
277	#NULL!	#NULL!	12	15	1	0	0	0	0	77	0	188	230	#NULL!	#NULL!	150	78	3.5	0	0	1	1	0	0	0	95	125.3	1	1.31895	20.7	20	16	3	0	0	1	0
282	1	3	11	13	0	0	0	0	0	65	1	67	98	#NULL!	#NULL!	173	94	7.96	0	0	0	0	0	0	0	99.2	186.1	0	1.87601	84.1	15	12	3	0	0	1	0
309	0	0	10	13	0	0	0	0	0	73	1	250	278	#NULL!	#NULL!	154	76	6.8	1	0	1	0	0	0	0	78	130.7	0	1.67564	97.5	13	16	5	0	0	0	0
313	1	3	14	18	1	1	2	0	0	65	1	318	345	#NULL!	#NULL!	143	78	8.6	1	0	1	0	0	1	1	11.1	67.3	1	6.06306	9.8	16	1	0	1	0	0	0
322	0	0	11	17	0	1	1	0	0	57	0	110	135	#NULL!	#NULL!	93	63	8.15	1	0	0	1	0	1	0	63.9	179	1	2.80125	23.52	14	10	3	0	0	0	0
323	1	3	16	17	1	1	2	0	0	50	1	272	258	#NULL!	#NULL!	156	95	5.31	0	0	1	0	0	1	0	37.5	102.6	1	2.736	2.86	9	9	1	1	0	1	0
330	0	0	14	15	1	0	1	0	0	62	0	179	192	#NULL!	#NULL!	165	100	4.8	1	0	0	0	0	0	0	36.5	79.5	0	2.17808	18.3	12	13	4	0	0	0	0
350	1	2	14	14	1	0	1	0	0	57	0	213	225	#NULL!	#NULL!	112	67	6.32	0	0	0	0	0	0	0	46.1	128.3	1	2.78308	13.9	12	2	1	1	0	0	0
354	1	3	7	12	0	0	0	1	0	86	1	135	157	#NULL!	#NULL!	155	64	6.5	1	0	0	0	0	1	0	157.8	273.8	0	1.73511	3.36	14	2	3	0	0	0	0
362	0	0	12	16	1	0	1	1	0	60	1	175	207	#NULL!	#NULL!	105	68	16	0	1	1	0	0	1	0	30.3	96.1	1	3.17162	48.4	15	16	4	0	0	0	0
366	0	0	8	13	0	0	0	0	1	76	0	265	295	305	480	166	78	6.9	1	0	1	1	0	1	0	128.1	262.7	1	2.05074	303.5	16	14	4	0	0	1	0
368	1	3	8	10	0	0	0	0	0	78	0	210	262	#NULL!	#NULL!	151	84	7.1	1	0	0	1	0	0	0	140.7	217.2	0	1.54371	150.8	20	19	6	0	1	1	1
384	0	0	11	13	0	0	0	1	0	81	1	178	246	#NULL!	#NULL!	130	77	5.4	0	0	0	0	0	1	0	32	125.5	0	3.92188	43.2	16	16	5	0	0	0	0
391	1	3	16	17	1	1	2	0	0	66	0	55	80	#NULL!	#NULL!	143	104	6.5	0	0	1	0	0	0	0	49	81.9	0	1.67143	2	9	0	0	1	0	0	0
394	1	2	15	15	1	0	1	0	0	79	1	67	97	#NULL!	#NULL!	134	69	9.4	0	0	1	0	1	1	0	44.8	81.2	0	1.8125	18.2	7	8	4	0	0	0	0
396	0	0	10	13	0	0	0	1	0	86	1	111	135	#NULL!	#NULL!	154	74	7.5	1	0	1	0	0	1	0	83.6	170.9	0	2.04426	13.3	13	12	5	0	0	0	0
399	0	0	11	11	0	0	0	0	0	78	1	205	229	#NULL!	#NULL!	122	66	5.5	1	0	1	0	0	1	0	19	91.2	1	4.8	24.4	5	13	4	0	0	0	0
402	0	0	17	20	1	1	2	1	0	67	1	68	101	#NULL!	#NULL!	143	84	9.9	0	1	0	0	1	1	0	68.4	196.1	1	2.86696	16.1	10	9	4	0	0	0	0
404	0	0	16	17	1	1	2	1	0	69	0	90	113	#NULL!	#NULL!	140	63	9.5	1	0	1	1	0	0	0	11.8	104.5	1	8.85593	51.11	12	13	5	0	0	0	0
408	1	3	12	14	1	0	1	0	0	77	1	285	340	#NULL!	#NULL!	188	79	8.82	1	0	1	0	0	0	0	22.3	75.4	0	3.38117	0.6	2	2	2	1	0	0	0
410	1	3	15	16	1	0	1	0	0	76	0	78	235	#NULL!	#NULL!	148	98	5.96	1	0	1	0	0	0	0	88	121.9	0	1.38523	8	13	2	1	1	0	0	0
411	1	3	13	14	1	0	1	0	0	67	1	80	121	#NULL!	#NULL!	147	85	5.78	1	0	0	0	0	1	0	47.6	123.2	0	2.58824	14.4	7	8	2	1	0	0	0
419	1	2	10	14	0	0	0	0	0	68	1	235	272	#NULL!	#NULL!	140	102	7.04	0	0	1	0	1	0	1	135.8	174.1	1	1.28203	46.4	20	24	5	0	0	1	1
425	0	0	10	11	0	0	0	0	0	81	0	128	143	#NULL!	#NULL!	142	69	7.76	1	0	1	1	0	1	0	112.5	183	1	1.62667	200	12	13	5	0	0	0	0
433	1	3	10	13	0	0	0	0	1	66	0	163	188	290	335	190	102	6.51	1	0	0	0	0	0	0	84.1	224	1	2.6635	38.5	8	3	2	1	0	1	0
435	1	3	12	14	1	0	1	1	1	73	1	198	205	311	391	162	82	6.31	0	0	1	0	0	1	0	32.3	323.4	0	10.0124	1	17	15	2	1	0	0	0
439	0	0	10	11	0	0	0	0	0	61	0	140	89	#NULL!	#NULL!	167	102	4.86	0	0	0	1	0	1	0	10.4	63.5	0	6.10577	20	13	15	4	0	0	0	0
441	0	0	15	17	1	1	2	0	0	82	1	69	88	#NULL!	#NULL!	145	68	8.8	1	0	0	0	0	1	0	20.3	78.6	1	3.87192	29.5	16	16	3	0	0	1	0
443	0	0	11	12	0	0	0	1	1	56	0	175	193	301	345	183	108	6.7	1	0	1	0	0	0	1	56.8	288.1	0	5.07218	88.1	21	17	3	0	0	0	0
460	0	0	11	15	0	0	0	0	0	73	0	197	224	#NULL!	#NULL!	154	84	7.65	1	0	0	1	0	0	0	84.3	165.8	1	1.96679	51.74	18	15	5	0	0	0	0
471	1	3	7	11	0	0	0	1	1	40	0	92	127	304	455	106	73	6.23	0	0	1	0	0	0	0	121.5	204.7	0	1.68477	16	13	37	6	0	1	1	1
473	1	3	12	19	1	1	2	0	0	80	1	181	202	#NULL!	#NULL!	145	71	7.86	1	0	1	0	1	0	0	42.9	89.8	1	2.09324	78.12	7	12	4	0	0	0	0
476	#NULL!	#NULL!	13	16	1	0	1	0	0	81	0	96	107	#NULL!	#NULL!	133	65	7.67	1	0	1	0	0	0	1	74.2	125.8	0	1.69542	61.88	17	20	6	0	1	1	1
483	1	3	10	12	0	0	0	1	1	64	0	356	378	475	520	179	102	6.75	1	0	1	0	0	1	0	65.7	132.7	0	2.01979	52.8	16	12	6	0	1	1	1
486	#NULL!	#NULL!	15	17	1	1	2	1	0	51	0	165	187	#NULL!	#NULL!	112	72	5.86	0	0	1	1	0	0	0	7.8	123.6	1	15.8462	29.7	10	11	3	0	0	0	0
487	0	0	10	13	0	0	0	1	1	52	0	180	196	393	522	168	98	6.8	1	0	0	0	0	0	0	66.6	240.7	0	3.61411	10.8	15	13	4	0	0	1	0
489	1	3	9	14	0	0	0	0	1	59	0	42	59	171	#NULL!	175	95	6.5	1	0	0	1	0	0	0	86.5	204.5	1	2.36416	27.52	9	3	1	1	0	1	0
490	1	3	14	16	1	1	2	0	0	64	1	140	167	#NULL!	#NULL!	166	73	9.09	1	0	1	0	0	1	0	4.1	77.1	0	18.8049	0	12	1	0	1	0	0	0
497	0	0	16	17	1	1	2	0	0	46	0	156	172	#NULL!	#NULL!	157	117	9.39	1	1	0	1	0	0	0	2.7	12.2	1	4.51852	1	5	3	1	1	0	1	0
502	1	2	4	14	0	0	0	0	0	60	0	184	205	#NULL!	#NULL!	130	78	6.43	1	0	1	1	0	1	0	169.4	235.2	0	1.38843	72.8	18	19	6	0	1	1	1
504	0	0	7	14	0	0	0	0	0	76	0	289	314	#NULL!	#NULL!	127	77	8	1	0	1	0	0	1	0	91	154.7	1	1.7	108.31	11	11	4	0	0	1	0
505	#NULL!	#NULL!	14	17	1	1	2	0	0	47	1	195	228	#NULL!	#NULL!	102	68	5.93	0	0	1	0	0	0	0	41.3	87.1	1	2.10896	52.89	11	2	0	1	0	1	0
507	0	0	9	12	0	0	0	0	0	82	1	153	169	#NULL!	#NULL!	168	79	29.52	1	1	1	0	0	1	0	72.9	87.2	0	1.19616	227.9	18	19	5	0	0	1	0
512	0	0	4	8	0	0	0	1	0	49	1	212	228	#NULL!	#NULL!	120	70	12.98	1	1	1	0	0	0	0	85.6	134.2	1	1.56776	151.04	10	8	6	0	1	0	0
514	1	2	14	16	1	0	1	0	0	79	1	313	360	#NULL!	#NULL!	161	105	7.44	0	0	0	0	0	0	0	12.4	61.6	1	4.96774	30.57	14	13	5	0	0	0	0
521	1	2	5	12	0	0	0	1	0	73	0	144	173	#NULL!	#NULL!	171	94	5.84	1	0	0	1	0	1	0	192.6	317.9	0	1.65057	182.1	17	19	5	0	0	0	0
523	#NULL!	#NULL!	10	15	0	0	0	0	0	69	0	127	139	#NULL!	#NULL!	129	78	6.8	1	0	1	0	1	1	1	125.4	228.7	1	1.82376	18.04	14	0	1	1	0	0	0
527	1	2	4	7	0	0	0	0	0	83	1	133	148	#NULL!	#NULL!	155	72	10.81	1	0	0	0	0	0	0	257.3	325.7	0	1.26584	72.8	20	37	6	0	1	1	1
533	#NULL!	#NULL!	15	16	1	1	2	0	0	48	0	389	423	#NULL!	#NULL!	139	90	5.47	0	0	0	1	0	0	0	44.2	129	1	2.91855	69.61	5	15	1	1	0	0	0
534	#NULL!	#NULL!	13	17	1	1	2	0	0	72	0	89	125	#NULL!	#NULL!	162	95	6.87	1	0	0	1	0	1	0	67.1	152.4	1	2.27124	2	7	0	0	1	0	0	0
542	1	3	16	19	1	1	2	0	1	68	1	229	250	315	478	157	70	7.96	0	0	1	0	0	1	0	40.2	107	1	2.66169	5.48	15	13	3	0	0	0	0
546	#NULL!	#NULL!	11	14	0	0	0	0	0	56	0	120	144	#NULL!	#NULL!	140	84	7.53	1	0	0	1	0	0	0	62.6	92.9	1	1.48403	34.85	2	2	1	1	0	0	0
555	#NULL!	#NULL!	10	14	0	0	0	0	0	62	1	280	296	#NULL!	#NULL!	148	83	7.56	1	1	1	0	0	0	0	64.5	102.2	0	1.5845	106.9	19	19	6	0	1	0	0
556	1	3	17	20	1	1	2	0	0	58	1	105	132	#NULL!	#NULL!	135	54	6.46	0	0	1	0	0	0	0	9.4	27.2	0	2.89362	8.4	5	4	1	1	0	1	1
557	1	3	5	11	0	0	0	1	0	77	0	71	88	#NULL!	#NULL!	144	87	6.6	1	0	1	1	0	0	0	86	241.9	0	2.81279	37.4	18	16	3	0	0	1	0
564	1	3	3	9	0	0	0	1	1	79	0	50	85	268	282	145	69	5.24	1	0	1	0	0	1	0	140.2	201.3	1	1.43581	185.9	13	14	4	0	0	1	0
566	#NULL!	#NULL!	13	15	1	0	1	1	1	81	1	81	95	192	242	137	87	8.96	1	1	1	0	0	0	0	42.7	90.3	0	2.11475	62.88	12	10	5	0	0	1	0
567	#NULL!	#NULL!	10	12	0	0	0	0	0	77	0	334	360	#NULL!	#NULL!	202	81	6.73	1	0	0	0	0	1	0	106.9	158.2	1	1.47989	148.53	13	14	5	0	0	0	0
572	#NULL!	#NULL!	11	14	0	0	0	1	0	71	0	61	76	#NULL!	#NULL!	130	84	5.42	0	0	1	0	1	0	0	45.1	209.8	0	4.65188	254.67	13	13	6	0	1	0	0
578	#NULL!	#NULL!	11	16	0	0	0	0	1	59	0	156	179	309	400	170	93	5.91	1	0	0	0	0	1	0	59.3	141.9	0	2.39292	32.1	10	16	4	0	0	1	1
582	#NULL!	#NULL!	8	13	0	0	0	0	1	79	0	228	246	355	437	178	90	5.4	0	0	0	0	0	0	0	100.8	151.6	0	1.50397	182.56	20	38	5	0	0	0	0
