# Supplementary material for: The Prognostic Value of a Four-Dimensional CT Angiography-Based Collateral Grading Scale for Reperfusion Therapy in Acute Ischemic Stroke Patients
Source: PLoS One. 2016 Aug 9;11(8):e0160502. doi: 10.1371/journal.pone.0160502 (PMC4978390; doi:10.1371/journal.pone.0160502)
Supplement: S2 File — (XLS) [file pone.0160502.s002.xls]

## Sheet: final analysis-thrombectomy-2
Number	Thrombectomy0no1yes	Recanalization0no1yes	AOLscore	rLMCP	rLMCM	rapid0rLMCP＜12；1rLMCP≥12）	complete0rLMCM＜17；1rLMCM≥17	CGSscore	AdditionalICAocclusion0no1yes	Age	Female0no1yes	ONT	onsettoreperfusion	SBP	DBP	baselineserumglucose	Hypertension0no1yes	Diabetes0no1yes	AF0no1yes	Smoking0no1yes	HistoryofstrokeorTIA0no1yes	Hyperlipidemia0no1yes	Historyoftakingantiplateletmedicine0no1yes	baselineNIHSS	@24hoursNIHSS	@3monthsmRS	Goodoutcome0no1yes	Death0no1yes	HT0no1yes	sHT0no1yes
592	1	1	2	12	17	1	1	2	0	74	1	167	323	180	108	9.4	1	1	1	0	0	1	0	15	12	3	0	0	0	0
594	1	1	3	14	20	1	1	2	0	63	0	218	332	137	77	7.4	1	0	0	1	0	0	0	4	0	0	1	0	0	0
597	1	1	3	9	17	0	1	1	1	76	0	95	230	122	79	5.6	0	0	1	0	0	1	0	16	12	2	1	0	0	0
602	1	1	3	15	19	1	1	2	0	78	0	243	323	156	70	4.9	1	0	1	0	0	0	0	13	2	0	1	0	0	0
605	1	0	0	15	19	1	1	2	0	81	0	267	/	161	72	5.1	1	0	0	0	0	0	0	13	13	5	0	0	0	0
606	1	1	3	8	15	0	0	0	1	66	1	294	442	155	62	5.8	0	0	0	0	0	0	0	12	18	5	0	0	1	1
625	1	1	2	15	20	1	1	2	0	62	1	110	273	144	87	7.4	1	1	1	0	0	1	1	3	0	0	1	0	0	0
661	1	1	3	14	18	1	1	2	0	56	1	169	278	121	76	6.5	0	0	0	0	0	1	0	17	1	0	1	0	0	0
662	1	1	3	5	15	0	0	0	1	60	0	86	188	148	85	6.9	1	0	0	1	0	1	0	16	1	0	1	0	0	0
668	1	0	1	14	18	1	1	2	0	71	1	165	/	139	64	6.4	0	0	1	0	1	0	1	18	20	4	0	0	1	0
684	1	1	3	15	15	1	0	1	0	64	0	342	426	117	81	9	0	1	0	0	0	1	0	12	8	3	0	0	1	0
717	1	1	3	19	19	1	1	2	0	67	1	142	212	157	105	8.2	1	1	0	0	0	1	0	12	1	3	0	0	1	0
776	1	1	3	12	19	1	1	2	1	76	0	115	225	150	74	4.7	0	0	1	1	1	0	0	11	2	1	1	0	0	0
778	1	1	3	14	18	1	1	2	0	78	0	91	194	173	88	7.9	1	0	1	0	0	0	1	10	4	1	1	0	1	0
794	1	1	2	11	13	0	0	0	0	83	0	148	290	202	84	9.3	1	0	0	0	0	1	0	26	37	6	0	1	1	1
